# Supplementary material for: Impact of alternative Non-Pharmaceutical Interventions strategies for controlling COVID-19 outbreak in Bangladesh: A modeling study
Source: PLoS One. 2024 Feb 23;19(2):e0293863. doi: 10.1371/journal.pone.0293863 (PMC10890722; doi:10.1371/journal.pone.0293863)
Supplement: S1 Data — (XLSX) [file pone.0293863.s002.xlsx]

## Sheet: Instructions
Template v17	v17.d
Instructions
Enter values only in the white cells
Do not alter the grey cells
Note the units and ensure that the values are entered in the correct units
New in v17
Interventions sheet. Removed interventions to set age limits (e.g. (*Vaccination) Age Vaccine Minimum). Added a column "Age Group" to specify age categories targeted for Vaccination, Mass Testing, and School Closures interventions.Value should be numbers (1 to 21) or ranges (e.g. 1-5) separated by ";". For example 1-3; 8; 19-21. To target all population set 1-21. See below age categories and exam…
1-3; 8; 19-21 <=> 1 + 2 + 3 + 8 + 19 + 20 + 21 <=> 0-15 y.o. + 30-35y.o. + 90y.o. and above.
1-5 <=> 1 + 2 + 3 + 4 + 5 <=> 0-25 y.o.
1-21 <=> All population.
4 <=> 15-20 y.o.
1 = 0-5 y.o.
2 = 5-10 y.o.
3 = 10-15 y.o.
4 = 15-20 y.o.
5 = 20-25 y.o.
6 = 25-30 y.o.
7 = 30-35 y.o.
8 = 35-40 y.o.
9 = 40-45 y.o.
10 = 45-50 y.o.
11 = 50-55 y.o.
12 = 55-60 y.o.
13 = 60-65 y.o.
14 = 65-70 y.o.
15 = 70-75 y.o.
16 = 75-80 y.o.
17 = 80-85 y.o.
18 = 85-90 y.o.
19 = 90-95 y.o.
20 = 95-100 y.o.
21 = 100+ y.o.
Interventions sheet. Limit raised from 50 to 100 interventions.
Interventions Param sheet. Removed school_eff and travelban_eff. Values of these two parameters are taken off the "Interventions" tab instead.
Parameters sheet. init is now the "Number of exposed people at start date" (previousely it was the "Density of exposed people at start date (expressed as 1/X")
Parameters sheet. Removed min/max age for "Vaccination" and "Mass Testing" (see above for replacement).
Parameters sheet. Added sample_size.
Renamed Cases sheet in Epidemiology. Added a column for Seroprevalence survey data.
New in v16.2
Parameters sheet. Several new parameters added. reporth is now Percentage of non-severe hospitalisations that are appropriately treated
Hospitalisation Param sheet. New parameters added.
Virus Param sheet. Several new parameters added.
Interventions Param sheet. New parameters for Vaccination intervention.
Interventions sheet. Added (*Vaccination) Age Vaccine Maximum. Mass Testing unit is now thousand tests allowing to perform up to 100,000 tests.
New in v15.3
Iterations can be set to 10,000 (previousely limit was 100)
New in v15.2
Virus Param sheet: Proportion of hospitalised patients needing O2
Hospitalisation Param sheet: the four "Probability of dying ..." parameters are duplicated with (1) req O2 and (2) not req O2
Interventions Param: several parameters for two new interventions: Mask Wearing and Dexamethasone.
Interventions: two interventions renamed: "(*Self-isolation) Screening" and "(*Self-isolation) Household Isolation" and three options "(*Vaccination) Age Vaccine Minimum", "(*Mass Testing) Age Testing Minimum", "(*Mass Testing) Age Testing Maximum" added to allow overtime modification of these parameters.
New in v15
Parameters sheet: Iterations, Noise, Confidence.
Interventions Param sheet: Minimum Age for vaccination, 4 parameters for Mass Testing.
Interventions sheet: added "Mass Testing" to the dropdown list of interventions.

## Sheet: Epidemiology
Day	Number of reported cases per day	Number of deaths per day	Seroprevalence (e.g. 12.3 for 12.3%)
2019-12-31	0	0
2020-01-01	0	0
2020-01-02	0	0
2020-01-03	0	0
2020-01-04	0	0
2020-01-05	0	0
2020-01-06	0	0
2020-01-07	0	0
2020-01-08	0	0
2020-01-09	0	0
2020-01-10	0	0
2020-01-11	0	0
2020-01-12	0	0
2020-01-13	0	0
2020-01-14	0	0
2020-01-15	0	0
2020-01-16	0	0
2020-01-17	0	0
2020-01-18	0	0
2020-01-19	0	0
2020-01-20	0	0
2020-01-21	0	0
2020-01-22	0	0
2020-01-23	0	0
2020-01-24	0	0
2020-01-25	0	0
2020-01-26	0	0
2020-01-27	0	0
2020-01-28	0	0
2020-01-29	0	0
2020-01-30	0	0
2020-01-31	2	0
2020-02-01	0	0
2020-02-02	0	0
2020-02-03	0	0
2020-02-04	0	0
2020-02-05	0	0
2020-02-06	0	0
2020-02-07	0	0
2020-02-08	0	0
2020-02-09	0	0
2020-02-10	0	0
2020-02-11	0	0
2020-02-12	0	0
2020-02-13	0	0
2020-02-14	0	0
2020-02-15	0	0
2020-02-16	0	0
2020-02-17	0	0
2020-02-18	0	0
2020-02-19	0	0
2020-02-20	0	0
2020-02-21	0	0
2020-02-22	0	0
2020-02-23	0	0
2020-02-24	0	0
2020-02-25	0	0
2020-02-26	0	0
2020-02-27	0	0
2020-02-28	0	0
2020-02-29	0	0
2020-03-01	0	0
2020-03-02	0	0
2020-03-03	0	0
2020-03-04	0	0
2020-03-05	0	0
2020-03-06	0	0
2020-03-07	0	0
2020-03-08	3	0
2020-03-09	0	0
2020-03-10	0	0
2020-03-11	0	0
2020-03-12	0	0
2020-03-13	0	0
2020-03-14	0	0
2020-03-15	2	0
2020-03-16	3	0
2020-03-17	2	0
2020-03-18	4	1
2020-03-19	3	0
2020-03-20	3	0
2020-03-21	4	1
2020-03-22	3	0
2020-03-23	6	1
2020-03-24	6	1
2020-03-25	0	1
2020-03-26	5	0
2020-03-27	4	0
2020-03-28	0	0
2020-03-29	0	0
2020-03-30	1	0
2020-03-31	2	0
2020-04-01	3	1
2020-04-02	2	0
2020-04-03	5	0
2020-04-04	9	2
2020-04-05	18	1
2020-04-06	35	3
2020-04-07	41	5
2020-04-08	54	3
2020-04-09	112	1
2020-04-10	94	6
2020-04-11	58	3
2020-04-12	139	4
2020-04-13	182	5
2020-04-14	209	7
2020-04-15	219	4
2020-04-16	341	10
2020-04-17	266	15
2020-04-18	306	9
2020-04-19	312	7
2020-04-20	492	10
2020-04-21	434	9
2020-04-22	390	10
2020-04-23	414	7
2020-04-24	503	4
2020-04-25	309	9
2020-04-26	418	5
2020-04-27	497	7
2020-04-28	549	3
2020-04-29	641	8
2020-04-30	564	5
2020-05-01	571	2
2020-05-02	552	5
2020-05-03	665	2
2020-05-04	688	5
2020-05-05	786	1
2020-05-06	790	3
2020-05-07	706	13
2020-05-08	709	7
2020-05-09	636	8
2020-05-10	887	14
2020-05-11	1034	11
2020-05-12	969	11
2020-05-13	1162	19
2020-05-14	1041	14
2020-05-15	1202	15
2020-05-16	930	16
2020-05-17	1273	14
2020-05-18	1602	21
2020-05-19	1251	21
2020-05-20	1617	16
2020-05-21	1773	22
2020-05-22	1694	24
2020-05-23	1879	20
2020-05-24	1532	28
2020-05-25	1975	21
2020-05-26	1166	21
2020-05-27	1541	22
2020-05-28	2029	15
2020-05-29	2523	23
2020-05-30	1764	28
2020-05-31	2545	40
2020-06-01	2381	22
2020-06-02	2911	37
2020-06-03	2695	37
2020-06-04	2423	35
2020-06-05	2828	30
2020-06-06	2635	35
2020-06-07	2743	42
2020-06-08	2675.36	42
2020-06-09	2659.52	45
2020-06-10	2665.72	37
2020-06-11	2735.34	37
2020-06-12	2814.88	46
2020-06-13	2870.36	44
2020-06-14	2993.18	32
2020-06-15	3017.85	38
2020-06-16	3103.48	53
2020-06-17	3243.67	43
2020-06-18	3359.35	38
2020-06-19	3282.75	45
2020-06-20	3250.24	37
2020-06-21	3277.47	39
2020-06-22	3268.29	38
2020-06-23	3146.26	43
2020-06-24	3014.27	37
2020-06-25	2998.21	39
2020-06-26	3078.31	40
2020-06-27	3213.39	34
2020-06-28	3263.98	43
2020-06-29	3444.28	45
2020-06-30	3573.74	64
2020-07-01	3751.36	41
2020-07-02	3817.53	38
2020-07-03	3778.89	42
2020-07-04	3777.43	29
2020-07-05	3713.85	55
2020-07-06	3671.81	44
2020-07-07	3624.34	55
2020-07-08	3576.4	46
2020-07-09	3524.51	41
2020-07-10	3570.34	37
2020-07-11	3485.05	30
2020-07-12	3481.6	47
2020-07-13	3478.01	39
2020-07-14	3473.68	33
2020-07-15	3494.01	33
2020-07-16	3453.82	39
2020-07-17	3478.39	51
2020-07-18	3517.93	34
2020-07-19	3500.43	37
2020-07-20	3489.84	50
2020-07-21	3487.42	41
2020-07-22	3379.37	42
2020-07-23	3344.39	50
2020-07-24	3261.32	35
2020-07-25	3219.47	38
2020-07-26	3234.78	54
2020-07-27	3374.27	37
2020-07-28	3578.26	35
2020-07-29	3742.68	35
2020-07-30	3794.75	48
2020-07-31	3832.54	28
2020-08-01	3784.53	21
2020-08-02	3511.84	22
2020-08-03	3130.55	30
2020-08-04	2764.1	50
2020-08-05	2533.54	33
2020-08-06	2482.97	39
2020-08-07	2482.77	27
2020-08-08	2537.65	32
2020-08-09	2737.17	34
2020-08-10	2977.49	39
2020-08-11	3139.74	33
2020-08-12	3193.26	42
2020-08-13	3143.68	33
2020-08-14	3108.84	34
2020-08-15	3111.35	34
2020-08-16	3084.04	32
2020-08-17	3019.66	37
2020-08-18	3027.07	46
2020-08-19	3003.71	41
2020-08-20	3029.65	41
2020-08-21	2950.56	39
2020-08-22	2876.23	46
2020-08-23	2860.52	34
2020-08-24	2830.42	42
2020-08-25	2760.33	45
2020-08-26	2776.94	54
2020-08-27	2711.84	45
2020-08-28	2702.46	47
2020-08-29	2700.22	32
2020-08-30	2660.06	42
2020-08-31	2616.02	33
2020-09-01	2441.89	35
2020-09-02	2395.25	35
2020-09-03	2368.32	32
2020-09-04	2284.98	29
2020-09-05	2216.77	35
2020-09-06	2226.94	32
2020-09-07	2189.32	37
2020-09-08	2225.58	36
2020-09-09	2136.07	36
2020-09-10	2122.66	41
2020-09-11	2179.37	41
2020-09-12	2207.84	34
2020-09-13	2101.64	34
2020-09-14	2033.55	31
2020-09-15	2051.55	26
2020-09-16	2024.66	43
2020-09-17	1974.39	21
2020-09-18	1951.23	36
2020-09-19	1921.88	22
2020-09-20	2023.44	32
2020-09-21	2056.08	26
2020-09-22	2069.41	40
2020-09-23	2078.32	28
2020-09-24	2104.48	37
2020-09-25	2134.35	28
2020-09-26	2144.6	21
2020-09-27	2109.38	36
2020-09-28	2091.85	32
2020-09-29	2053.2	32
2020-09-30	2056.6	26
2020-10-01	2033.16	32
2020-10-02	1998.6	21
2020-10-03	1998.44	33
2020-10-04	1976.28	20
2020-10-05	1964.76	23
2020-10-06	1932.82	27
2020-10-07	1897.2	30
2020-10-08	1874.31	35
2020-10-09	1826.81	20
2020-10-10	1751.23	17
2020-10-11	1736.17	23
2020-10-12	1685.18	24
2020-10-13	1640.91	31
2020-10-14	1651.5	22
2020-10-15	1683.15	16
2020-10-16	1684.26	15
2020-10-17	1706.12	15
2020-10-18	1721.52	23
2020-10-19	1755.06	14
2020-10-20	1880.92	21
2020-10-21	1884.07	18
2020-10-22	1907.53	24
2020-10-23	1938.71	24
2020-10-24	1943.37	14
2020-10-25	1844.2	19
2020-10-26	1846.4	23
2020-10-27	1779.38	15
2020-10-28	1779.1	20
2020-10-29	1723.75	23
2020-10-30	1721.61	25
2020-10-31	1793.4	19
2020-11-01	1894.92	18
2020-11-02	1921.2	18
2020-11-03	1927.53	25
2020-11-04	1934.42	17
2020-11-05	1913.63	21
2020-11-06	1955.53	17
2020-11-07	1939.1	15
2020-11-08	1903.61	13
2020-11-09	1826.67	18
2020-11-10	1832.79	25
2020-11-11	1823.07	16
2020-11-12	1806.18	19
2020-11-13	1806.15	13
2020-11-14	1839.21	19
2020-11-15	1840.89	14
2020-11-16	1849.08	21
2020-11-17	1851.73	21
2020-11-18	1875.8	39
2020-11-19	1919.2	21
2020-11-20	1941.02	30
2020-11-21	1992.13	17
2020-11-22	2042.08	28
2020-11-23	2066.58	38
2020-11-24	2131.17	28
2020-11-25	2145.58	32
2020-11-26	2164.13	39
2020-11-27	2134.34	37
2020-11-28	2099.41	20
2020-11-29	2111.49	36
2020-11-30	2090.02	29
2020-12-01	2092.94	35
2020-12-02	2102.67	31
2020-12-03	2114.87	38
2020-12-04	2142.29	35
2020-12-05	2151.23	24
2020-12-06	2161.5	35
2020-12-07	2169.45	31
2020-12-08	2082.69	36
2020-12-09	2042.61	32
2020-12-10	2050.76	24
2020-12-11	1963.16	37
2020-12-12	1933.61	19
2020-12-13	1865.9	34
2020-12-14	1926.14	37
2020-12-15	1990.2	40
2020-12-16	2017.59	27
2020-12-17	1960.3	36
2020-12-18	1973.31	25
2020-12-19	1882.28	25
2020-12-20	1856.96	38
2020-12-21	1809.78	32
2020-12-22	1729.75	17
2020-12-23	1691.72	30
2020-12-24	1705.82	19
2020-12-25	1683.5	20
2020-12-26	1647.18	30
2020-12-27	1632.15	24
2020-12-28	1555.12	27
2020-12-29	1535.37	30
2020-12-30	1516.33	22
2020-12-31	1484.73	28
2021-01-01	1459.84	17
2021-01-02	1412.52	23
2021-01-03	1381.77	27
2021-01-04	1378.45	24
2021-01-05	1308.09	20
2021-01-06	1200.81	17
2021-01-07	1133.39	31
2021-01-08	1080.73	16
2021-01-09	1078.08	22
2021-01-10	1107.72	25
2021-01-11	1065.17	22
2021-01-12	1028.68	16
2021-01-13	1011.48	14
2021-01-14	952.717	16
2021-01-15	949.507	13
2021-01-16	950.756	21
2021-01-17	865.733	23
2021-01-18	879.188	16
2021-01-19	858.331	20
2021-01-20	832.923	8
2021-01-21	846.94	16
2021-01-22	796.96	15
2021-01-23	804.506	22
2021-01-24	772.498	20
2021-01-25	718.9	18
2021-01-26	709.795	14
2021-01-27	683.666	17
2021-01-28	671.206	15
2021-01-29	717.745	7
2021-01-30	682.8	17
2021-01-31	717.129	16
2021-02-01	740.312	10
2021-02-02	740.45	12
2021-02-03	746.189	13
2021-02-04	731.552	13
2021-02-05	640.51	7
2021-02-06	630.934	8
2021-02-07	615.405	15
2021-02-08	564.699	16
2021-02-09	544.58	8
2021-02-10	517.423	10
2021-02-11	531.762	9
2021-02-12	595.521	5
2021-02-13	574.899	13
2021-02-14	567.207	8
2021-02-15	576.265	11
2021-02-16	569.454	13
2021-02-17	556.159	16
2021-02-18	545.344	15
2021-02-19	511.194	8
2021-02-20	563.217	5
2021-02-21	534.617	7
2021-02-22	599.979	7
2021-02-23	652.023	18
2021-02-24	661.519	5
2021-02-25	640.02	5
2021-02-26	628.921	11
2021-02-27	606.702	5
2021-02-28	630.801	8
2021-03-01	599.668	8
2021-03-02	551.037	7
2021-03-03	570.98	5
2021-03-04	590.084	7
2021-03-05	645.105	6
2021-03-06	645.534	10
2021-03-07	659.875	11
2021-03-08	611.295	14
2021-03-09	606.021	13
2021-03-10	648.099	7
2021-03-11	657.363	6
2021-03-12	660.184	13
2021-03-13	648.856	12
2021-03-14	674.368	18
2021-03-15	762.991	26
2021-03-16	803.055	26
2021-03-17	740.795	11
2021-03-18	830.541	16
2021-03-19	878.544	18
2021-03-20	907.08	26
2021-03-21	927.766	22
2021-03-22	913.431	30
2021-03-23	1043.85	18
2021-03-24	1205.35	25
2021-03-25	1250.5	34
2021-03-26	1301	33
2021-03-27	1438.46	39
2021-03-28	1660.45	35
2021-03-29	1921.28	45
2021-03-30	2117	45
2021-03-31	2387.3	52
2021-04-01	2770.02	59
2021-04-02	3136.12	50
2021-04-03	3437.39	58
2021-04-04	3674.25	53
2021-04-05	3893.1	52
2021-04-06	4008.65	66
2021-04-07	4136.89	63
2021-04-08	4079.37	74
2021-04-09	4149.45	63
2021-04-10	4034.71	77
2021-04-11	3894.79	78
2021-04-12	3810.28	83
2021-04-13	3661.79	69
2021-04-14	3565.53	96
2021-04-15	3505.97	94
2021-04-16	3371.74	101
2021-04-17	3362.09	101
2021-04-18	3302.79	102
2021-04-19	3151.47	112
2021-04-20	3110.41	91
2021-04-21	2883.89	95
2021-04-22	2686.46	98
2021-04-23	2403.93	88
2021-04-24	2186.61	83
2021-04-25	1999.5	101
2021-04-26	1818.55	97
2021-04-27	1688.88	78
2021-04-28	1473.87	77
2021-04-29	1253.82	88
2021-04-30	1151.43	57
2021-05-01	1131.1	60
2021-05-02	1132.67	69
2021-05-03	1063.37	65
2021-05-04	955.632	61
2021-05-05	1040.28	50
2021-05-06	1048.02	41
2021-05-07	1102.55	37
2021-05-08	1084.82	45
2021-05-09	994.174	56
2021-05-10	1025.29	38
2021-05-11	1119.86	33
2021-05-12	1111.54	40
2021-05-13	1285.39	31
2021-05-14	1396.77	26
2021-05-15	1517.39	22
2021-05-16	1678.39	25
2021-05-17	1735.17	32
2021-05-18	1684.66	30
2021-05-19	1655.01	37
2021-05-20	1478.63	36
2021-05-21	1291.72	26
2021-05-22	1170.51	38
2021-05-23	1062.64	28
2021-05-24	965.315	25
2021-05-25	1001.38	40
2021-05-26	1073.24	17

## Sheet: Severity-Mortality
Age Category	Age-based relative fatality rate in well-resourced scenario (%)	Age-stratum-specific hospitalization (proportion of all (asymptomatic + symptomatic) infections that lead to hospitalisation) (%)
0-5 y.o.	0.1	0.6
5-10 y.o.	0.1	0.6
10-15 y.o.	0.1	0.6
15-20 y.o.	0.1	0.6
20-25 y.o.	0.5	1.1
25-30 y.o.	0.5	1.1
30-35 y.o.	1.1	1.9
35-40 y.o.	1.1	1.9
40-45 y.o.	1.4	3.3
45-50 y.o.	1.4	3.3
50-55 y.o.	2.9	6.5
55-60 y.o.	2.9	6.5
60-65 y.o.	5.8	12.6
65-70 y.o.	5.8	12.6
70-75 y.o.	9.3	21
75-80 y.o.	9.3	21
80-85 y.o.	26.2	31.6
85-90 y.o.	26.2	31.6
90-95 y.o.	26.2	31.6
95-100 y.o.	26.2	31.6
100+ y.o.	26.2	31.6

## Sheet: Population
Age Category	Population	Number of births per person (ie 0.5* births per woman) per day	Deaths per person per day
0-5 y.o.	17049000	0	7.42421e-05
5-10 y.o.	20571000	0	5.46054e-06
10-15 y.o.	18843000	0	1.59937e-06
15-20 y.o.	14559000	0.000202859	1.31727e-06
20-25 y.o.	15054000	0.000361803	3.27588e-06
25-30 y.o.	15258000	0.000290528	2.51384e-06
30-35 y.o.	11885000	0.000164591	2.53572e-06
35-40 y.o.	10817000	7.14249e-05	3.03936e-06
40-45 y.o.	9352000	1.93351e-05	4.10139e-06
45-50 y.o.	7222000	8.34588e-06	6.06973e-06
50-55 y.o.	6285000	0	1.22056e-05
55-60 y.o.	3963000	0	1.86658e-05
60-65 y.o.	4453000	0	2.58407e-05
65-70 y.o.	2392000	0	3.89426e-05
70-75 y.o.	2526000	0	6.3992e-05
75-80 y.o.	990000	0	7.47198e-05
80-85 y.o.	996000	0	1.65044e-05
85-90 y.o.	297000	0	5.5348e-05
90-95 y.o.	283000	0	5.80861e-05
95-100 y.o.	224000	0	7.33855e-05
100+ y.o.	28000	0	0.000587084

## Sheet: Parameters
Label	Value_Date	Value	Unit	Type	Parameter
Date range of simulation - START	2020-02-01			date_range_simul	date_range_simul_start
Date range of simulation - END	2021-12-31			date_range_simul	date_range_simul_end
(changed in v17) Number of exposed people at start date		10	people	numeric	init
(v16.2) Proportion of population with partial immunity at the start date		32	%	slider	pre
Probability of infection given contact (0 to 0.2)		0.044		slider	p
Percentage of all asymptomatic infections that are reported		1	%	slider	report
Percentage of all symptomatic infections that are reported		1	%	slider	reportc
(v16.2) Percentage of denied hospitalisations that are reported		0	%	slider	reporth_g
(v16.2) Percentage of non-severe hospitalisations that are appropriately treated		30	%	slider	reporth
(v16.2) Percentage of severe hospitalisations that are appropriately treated		30	%	slider	reporth_ICU
(v16.2) Percentage of all asymptomatic infections in previously vaccinated people that are reported		0	%	slider	report_v
(v16.2) Percentage of all asymptomatic infections in previously vaccinated and exposed people that are reported		0	%	slider	report_vr
(v16.2) Percentage of all asymptomatic infections in previously infected people that are reported		0	%	slider	report_r
(v16.2) Percentage of all symptomatic infections in previously vaccinated people that are reported		0	%	slider	report_cv
(v16.2) Percentage of all symptomatic infections in previously vaccinated and exposed people that are reported		0	%	slider	report_cvr
(v16.2) Percentage of all symptomatic infections in previously infected people that are reported		0	%	slider	report_cr
(v16.2) Percentage of all people dying outside the hospital with asymptomatic infections reported as covid-deaths		0	%	slider	report_natdeathI
(v16.2) Percentage of all people dying outside the hospital with symptomatic infections reported as covid-deaths		0	%	slider	report_natdeathCL
(v16.2) Percentage of all people dying outside the hospital with severe infections reported as covid-deaths		0	%	slider	report_death_HC
Iterations (1 to 10,000)		1		numeric	iterations
Noise (0.01 to 0.2)		0.1		slider	noise
Confidence (5 to 25)		5	%	slider	confidence
(v17) Average sample size for seroprevalence		100		numeric	sample_size

## Sheet: Country Area Param
Label	Value_Country	Value	Unit	Type	Parameter
Social Contacts Data	Bangladesh			picker	country_contact
Mean Household size		4.1	individuals	slider	household_size
Mean number of infectious migrants per day		0	individuals	numeric	mean_imports

## Sheet: Virus Param
Label	Value	Unit	Type	Parameter
Relative infectiousness of incubation phase	10	%	slider	rho
Average incubation period (1 to 7 days)	3	days	slider	gamma
Average duration of symptomatic infection period (1 to 7 days)	4	days	slider	nui
Month of peak infectivity of the virus (1, 2, …, 12)	1		slider_text	phi
Annual variation in infectivity of the virus	0	%	slider	amp
Average duration of immunity (0.5 to 150)	150	years	slider	omega
Probability upon infection of developing clinical symptoms	25	%	slider	pclin
Probability upon hospitalisation of requiring ICU admission	10	%	slider	prob_icu
Probability upon admission to the ICU of requiring a ventilator	50	%	slider	prob_vent
Proportion of hospitalised patients needing O2	50	%	slider	propo2
(v16.2) Probability upon infection of developing clinical symptoms if previously vaccinated	50	%	slider	pclin_v
(v16.2) Probability upon infection of developing clinical symptoms if previously vaccinated and exposed	50	%	slider	pclin_vr
(v16.2) Probability upon infection of developing clinical symptoms if previously infected	50	%	slider	pclin_r
(v16.2) Probability upon hospitalisation of requiring ICU admission if previously vaccinated	50	%	slider	prob_icu_v
(v16.2) Probability upon hospitalisation of requiring ICU admission if previously vaccinated and exposed	50	%	slider	prob_icu_vr
(v16.2) Probability upon hospitalisation of requiring ICU admission if previously infected	50	%	slider	prob_icu_r
(v16.2) Probability upon admission to the ICU of requiring a ventilator if previously vaccinated	50	%	slider	prob_v_v
(v16.2) Probability upon admission to the ICU of requiring a ventilator if previously vaccinated and exposed	50	%	slider	prob_v_vr
(v16.2) Probability upon admission to the ICU of requiring a ventilator if previously infected	50	%	slider	prob_v_r
(v16.2) Probability of infection of people that have recovered from a previous infection	0	%	slider	sigmaR
(v16.2) Change in probability of requiring hospitalisation if previously vaccinated	0	%	slider	sigmaEV
(v16.2) Change in probability of requiring hospitalisation if previously infected	0	%	slider	sigmaER
(v16.2) Change in probability of requiring hospitalisation if previously infected and vaccinated	0	%	slider	sigmaEVR
(v16.2) Days from seropositve to seronegative	100	days	slider	seroneg

## Sheet: Hospitalisation Param
Label	Value	Unit	Type	Parameter
Maximum number of hospital surge beds	12000	beds	numeric	beds_available
Maximum number of ICU beds without ventilators	1000	beds	numeric	icu_beds_available
Maximum number of ICU beds with ventilators	1000	beds	numeric	ventilators_available
Relative percentage of regular daily contacts when hospitalised:	15	%	slider	rhos
Scaling factor for infection hospitalisation rate: (0.1 to 5)	1.2		slider	ihr_scaling
Probability of dying when hospitalised (not req O2):	15	%	slider	pdeath_h
Probability of dying when hospitalised if req O2:	20	%	slider	pdeath_ho
Probability of dying when denied hospitalisation (not req O2):	35	%	slider	pdeath_hc
Probability of dying when denied hospitalisation if req O2:	50	%	slider	pdeath_hco
Probability of dying when admitted to ICU (not req O2):	35	%	slider	pdeath_icu
Probability of dying when admitted to ICU if req O2:	40	%	slider	pdeath_icuo
Probability of dying when admission to ICU denied (not req O2):	75	%	slider	pdeath_icuc
Probability of dying when admission to ICU denied if req O2:	75	%	slider	pdeath_icuco
Probability of dying when ventilated:	75	%	slider	pdeath_vent
Probability of dying when ventilator denied:	90	%	slider	pdeath_ventc
(v16.2) Probability of dying when ventilator required and not going to hospital:	95	%	slider	pdeath_vent_hc
(v16.2) Probability of dying when icu required (not O2) and not going to hospital:	95	%	slider	pdeath_icu_hc
(v16.2) Probability of dying when icu required (req O2) and not going to hospital:	95	%	slider	pdeath_icu_hco
Duration of hospitalised infection: (1 to 30)	7	days	slider	nus
Duration of ICU infection: (1 to 30)	7	days	slider	nu_icu
Duration of ventilated infection: (1 to 30)	12	days	slider	nu_vent

## Sheet: Interventions Param
Label_1	Label_2	Value	Unit	Type	Parameter
Self-isolation if Symptomatic
	Adherence:	50	%	slider	selfis_eff
(*Self-isolation) Screening
	Overdispersion: (1, 2, 3, 4 or 5)	4		slider	screen_overdispersion
	Test Sensitivity:	80	%	slider	screen_test_sens
(*Self-isolation) Household Isolation
	Days in isolation for average person:	14	days	slider	quarantine_days
	Days to implement maximum quarantine coverage: (1 to 5)	2	days	slider	quarantine_effort
	Decrease in the number of other contacts when quarantined:	20	%	slider	quarantine_eff_other
	Increase in the number of contacts at home when quarantined:	100	%	slider	quarantine_eff_home
Social Distancing
	Adherence:	100	%	slider	dist_eff
Handwashing
	Efficacy: (0-25%)	20	%	slider	hand_eff
Mask Wearing
	Efficacy: (0-35%)	15	%	slider	mask_eff
Working at Home
	Efficacy:	85	%	slider	work_eff
	Home contacts inflation due to working from home:	10	%	slider	w2h
School Closures
	Home contacts inflation due to school closure:	20	%	slider	s2h
Shielding the Elderly
	Efficacy:	95	%	slider	cocoon_eff
	Minimum age for elderly shielding: (0 to 100)	70	y.o.	slider	age_cocoon
Vaccination
	Time to reach target coverage (1 to 52)	4	weeks	slider	vac_campaign
	(v16.2) Duration of efficacious period	100	years	slider	vac_dur
	(v16.2) Duration of efficacious period if previously infected	100	years	slider	vac_dur_r
	Efficacy	100	%	slider	vaccine_eff
	(v16.2) Efficacy if previously infected	100	%	slider	vaccine_eff_r
Mass Testing
	Sensitivity	80	%	slider	mass_test_sens
	Isolation days	14	days	slider	isolation_days
Dexamethasone
	Relative risk of dying if needing O2 and taking Dex	82	%	slider	dexo2
	Relative risk of dying if needing ventilation and taking Dex	64	%	slider	dexv
	Relative risk of dying if needing but not receiving O2 and taking Dex	82	%	slider	dexo2c
	Relative risk of dying if needing but not receiving ventilation and taking Dex	64	%	slider	dexvc
	Change in ventilation requirement if given Dex	87	%	slider	vent_dex

## Sheet: Interventions
Intervention	Date Start	Date End	Value	Unit	Age Groups	Apply to
School Closures	2020-03-23	2021-06-12	100	%	1-4	Baseline (Calibration)
Handwashing	2020-03-23	2021-01-15	88	%		Baseline (Calibration)
Working at Home	2020-03-23	2020-05-30	69	%		Baseline (Calibration)
Working at Home	2020-05-31	2021-04-26	10	%		Baseline (Calibration)
Social Distancing	2020-03-23	2020-06-15	32	%		Baseline (Calibration)
Social Distancing	2020-06-16	2020-06-30	72	%		Baseline (Calibration)
Social Distancing	2020-07-01	2020-07-30	50	%		Baseline (Calibration)
Social Distancing	2020-07-31	2020-10-10	52	%		Baseline (Calibration)
Social Distancing	2020-10-11	2020-12-15	24	%		Baseline (Calibration)
Social Distancing	2020-12-16	2021-02-22	53	%		Baseline (Calibration)
Mask Wearing	2020-03-23	2021-02-20	24	%		Baseline (Calibration)
Mass Testing	2020-03-23	2020-06-30	15	thousand tests	1-21	Baseline (Calibration)
Mass Testing	2020-07-01	2021-04-26	12	thousand tests	1-21	Baseline (Calibration)
Self-isolation if Symptomatic	2020-03-23	2021-02-20	18	%		Baseline (Calibration)
Self-isolation if Symptomatic	2021-02-21	2021-04-26	0	%		Baseline (Calibration)
Social Distancing	2021-02-23	2021-04-10	0	%		Baseline (Calibration)
Mask Wearing	2021-02-21	2021-04-10	0	%		Baseline (Calibration)
Handwashing	2021-02-21	2021-04-10	0	%		Baseline (Calibration)
Vaccination	2021-02-07	2021-05-31	1		10-13	Baseline (Calibration)
Mask Wearing	2021-04-11	2021-04-20	54	%		Baseline (Calibration)
Social Distancing	2021-04-11	2021-04-20	54	%		Baseline (Calibration)
Mask Wearing	2021-04-21	2021-05-10	75	%		Baseline (Calibration)
Social Distancing	2021-04-21	2021-05-10	75	%		Baseline (Calibration)
Mask Wearing	2021-05-11	2021-05-26	5	%		Baseline (Calibration)
Social Distancing	2021-05-11	2021-05-26	5	%		Baseline (Calibration)
School Closures	2020-03-23	2021-06-12	100	%	1-4	Hypothetical Scenario
Handwashing	2020-03-23	2021-01-15	88	%		Hypothetical Scenario
Working at Home	2020-03-23	2020-05-30	69	%		Hypothetical Scenario
Working at Home	2020-05-31	2021-04-26	10	%		Hypothetical Scenario
Social Distancing	2020-03-23	2020-06-15	32	%		Hypothetical Scenario
Social Distancing	2020-06-16	2020-06-30	72	%		Hypothetical Scenario
Social Distancing	2020-07-01	2020-07-30	50	%		Hypothetical Scenario
Social Distancing	2020-07-31	2020-10-10	52	%		Hypothetical Scenario
Social Distancing	2020-10-11	2020-12-15	24	%		Hypothetical Scenario
Social Distancing	2020-12-16	2021-02-22	53	%		Hypothetical Scenario
Mask Wearing	2020-03-23	2021-02-20	24	%		Hypothetical Scenario
Mass Testing	2020-03-23	2020-06-30	15	thousand tests	1-21	Hypothetical Scenario
Mass Testing	2020-07-01	2021-04-26	12	thousand tests	1-21	Hypothetical Scenario
Self-isolation if Symptomatic	2020-03-23	2021-02-20	18	%		Hypothetical Scenario
Self-isolation if Symptomatic	2021-02-21	2021-04-26	0	%		Hypothetical Scenario
Social Distancing	2021-02-23	2021-04-10	0	%		Hypothetical Scenario
Mask Wearing	2021-02-21	2021-04-10	0	%		Hypothetical Scenario
Handwashing	2021-02-21	2021-04-10	0	%		Hypothetical Scenario
Vaccination	2021-02-07	2021-05-31	1		10-13	Hypothetical Scenario
Mask Wearing	2021-04-11	2021-04-20	54	%		Hypothetical Scenario
Social Distancing	2021-04-11	2021-04-20	54	%		Hypothetical Scenario
Mask Wearing	2021-04-21	2021-05-10	75	%		Hypothetical Scenario
Social Distancing	2021-04-21	2021-05-10	75	%		Hypothetical Scenario
Mask Wearing	2021-05-11	2021-05-26	5	%		Hypothetical Scenario
Social Distancing	2021-05-11	2021-05-26	5	%		Hypothetical Scenario
Mask Wearing	2021-05-27	2021-07-12	10	%		Hypothetical Scenario
Social Distancing	2021-05-27	2021-07-12	10	%		Hypothetical Scenario
Self-isolation if Symptomatic	2021-05-27	2021-07-12	10	%		Hypothetical Scenario
Handwashing	2021-05-27	2021-07-12	44	%		Hypothetical Scenario
Vaccination	2021-06-01	2021-12-31	4		5-21	Hypothetical Scenario

[truncated: 1 more sheets: HIDDEN]
